# Supplementary material for: The ecology, subsistence and diet of ~45,000-year-old Homo sapiens at Ilsenhöhle in Ranis, Germany
Source: Nat Ecol Evol. 2024 Jan 31;8(3):564–77. doi: 10.1038/s41559-023-02303-6 (PMC10927544; doi:10.1038/s41559-023-02303-6)
Supplement: Supplementary file 3 — All supplementary tables and data. [file 41559_2023_2303_MOESM3_ESM.xlsx]

## Sheet: SI_Information
Table	Location	Title
Supplementary Table 1	SI_Tab_1	Breakdown of specimens analysed by different metholodigies in study (zooarchaeology, ZooMS, SPIN, sedaDNA, stable isotopes)
Supplementary Table 2	SI_Tab_2	Taxonomic identifications of the bone fragments recovered during the 2016-2022 excavations at Ilsenhöhle in Ranis. Zooarchaeological identifications are based on species-specific morphological criteria. ZooMS identifications are based on the presence of nine peptide markers in a previously published database97,115
Supplementary Table 3	SI_Tab_3	Taxonomic diversity indices per layer from Ranis
Supplementary Table 4	SI_Tab_4	sedaDNA for different taxonomic groups
Supplementary Table 5	SI_Tab_5	sedaDNA densities for different taxonomic groups per layer
Supplementary Table 6	SI_Tab_6	Summary information for each collected sediment sample used for ancient sediment DNA analysis.
Supplementary Table 7	SI_Tab_7	Summary of sequencing data
Supplementary Table 8	SI_Tab_8	Summary statistics for bone length (mm) Layers 12-7 Ranis
Supplementary Table 9	SI_Tab_9	t-test comparing mean bone length between layers
Supplementary Table 10	SI_Tab_10	Summary statistics for bone length (mm) by major taxon.
Supplementary Table 11	SI_Tab_11	Wilcoxon test and significance for average bone length (variable) vs. major taxa at Ranis
Supplementary Table 12	SI_Tab_12	Summary statistics for bone fragment length (in mm) for major taxa from Layers 12-7 at Ranis
Supplementary Table 13	SI_Tab_13	t-test and significance for average bone length vs. major taxa within Layers 12-7 at Ranis
Supplementary Table 14	SI_Tab_14	Zooarchaeological quantification for Layers 12-7 at Ranis
Supplementary Table 15	SI_Tab_15	Glutamine deamidation values for all specimens within the ZooMS dataset including layer and taxonomic assignment.
Supplementary Table 16	SI_Tab_16	Summary statistics for deamidation of COL1ɑ1 508–519 for each layer at Ranis; n = number of observations, sd = standard deviation, iqr = interquartile range.
Supplementary Table 17	SI_Tab_17	Wilcoxon test for deamidation of COL1ɑ1 508–519 vs. layer
Supplementary Table 18	SI_Tab_18	Wilcoxon test for deamidation of COL1ɑ1 508–519 vs. bone fragment length (mm); all tests show no significance; ns = no significance.
Supplementary Table 19	SI_Tab_19	Carnivore and human modifications by Layer at Ranis; NSP = number of specimens, ncarnivore = number of specimens with carnivore modifications, nhuman = number of specimens with human modifications
Supplementary Table 20	SI_Tab_20	Chi-square test with adjusted residuals (AR) for number of modified specimens (modNSP) by layer and modification type.
Supplementary Table 21	SI_Tab_21	Carnivore and human modifications in Layers 12-7 broken down by specific modification
Supplementary Table 22	SI_Tab_22	Age and seasonality data from taxa in Ranis Layers 12-7.
Supplementary Table 23	SI_Tab_23	Radiocarbon and isotopic data from humans and associated fauna used and shown in Figure S4.
Supplementary Table 24	SI_Tab_24	Supplementary Information Table 24: References for Supplementary Information Table 23

## Sheet: SI_Tab_1
Supplementary Table 1: Breakdown of number of specimens analysed by different approaches in this study;
note that zooarchaeology and ZooMS are total number of specimens (NSP) while ancient DNA and bulk stable-isotope relates to number of samples.
Morph = specimens identified through traditional comparative morphology; ZooMS = bones identified through peptide mass fingerprinting (ZooMS); SPIN = bones identified through Species by Proteome Investigation
(SPIN), for other identifications readers are referred to methods and results in Mylopotamitaki et al.1;NSP = number of specimens which includes total of morph and ZooMS fragments; aDNA = number of ancient sediment DNA samples by layer.
”-” indicates layers where no samples or specimens were analysed for a particular approach.
Layer	morph	ZooMS	NSP	SPIN	aDNA samples	bulk isotope samples
7	675	48	723	-	5	6
8	37	204	241	212	6	9
9	44	70	114	-	3	5
10	31	62	93	-	2	2
11	429	136	565	-	9	5
12	2	16	18	-	1	1
Total 2016-2022	1218	536	1754	212	26	28
VIII	-	-	-	-	-	1
IX	-	-	-	-	-	25
IX/X/XI	-	-	-	-	-	1
X	-	-	-	-	-	2
XI	-	-	-	-	-	3
Total 1932-1938						32
References
Dorothea Mylopotamitaki et al. Nature

## Sheet: SI_Tab_2
Supplementary Table 2: Taxonomic identifications of the bone fragments recovered during the 2016-2022 excavations at Ilsenhöhle in Ranis. Zooarchaeological identifications are based on species-specific morphological criteria. ZooMS identifications are based on the presence of nine peptide markers in a previously published database97,115
Ranis 2016-2022	Layer 7						Layer 8						Layer 9						Layer 10						Layer 11						Layer 12
	Zooarch		ZooMS		Total		Zooarch		ZooMS		Total		Zooarch		ZooMS		Total		Zooarch		ZooMS		Total		Zooarch		ZooMS		Total		Zooarch		ZooMS		Total
Taxon	n	%	n	%	n	%	n	%	n	%	n	%	n	%	n	%	n	%	n	%	n	%	n	%	n	%	n	%	n	%	n	%	n	%	n	%
Aves sp.	6	7.31707			6	4.65116	3	15			3	1.35135													2	4.08163			2	1.08696
Leporidae sp.	4	4.87805	2		6	4.65116	1	5			1	5.26316							1	14.2857			1	1.44928	2	4.08163	1	0.740741	3	1.63043
Total small animals	10	12.1951	2		12	9.30233	4	20			4	1.65975							1	14.2857			1	1.44928	4	8.16327	1	0.740741	5	2.71739
Canis lupus	1	1.21951			1	0.775194							3	25			3	3.75	1	14.2857			1		8	16.3265			8	4.34783
Canidae sp.	2	0.337268			2	1.55039																			2	4.08163			2	1.08696
Canidae (not Vulpes vulpes)			1		1	0.775194			1	0.49505	1	0.45045
Vulpes vulpes							1	5			1	0.45045													1	2.04082	3	2.22222	4	2.17391
Vulpes lagopus	6	7.31707			6	4.65116							1	8.33333			1	1.25							4	8.16327			4	2.17391
Gulo gulo							1	5			1	0.45045
Crocuta spelaea	2	2.43902			2	1.55039							1	8.33333			1	1.25
Hyaenidae/Pantherinae									2	0.990099	2	0.900901			1	1.47059	1	1.25									1	0.740741	1	0.543478
Felinae									1	0.49505	1	0.45045
Carnivora									1	0.49505	1	0.45045									1	1.6129	1	1.44928			1	0.740741	1	0.543478
Total carnivores	11	13.4146	1		12	9.30233	2	10	5	2.47525	7	3.15315	5	41.6667	1	1.47059	6	7.5	1	14.2857	1	1.6129	2	2.89855	15	30.6122	5	3.7037	20	10.8696
Ursus spelaeus	9	10.9756			9	6.97674	7	35			7	3.15315	1	8.33333			1	1.25	2	28.5714					4	8.16327			4	2.17391
Ursus arctos																									1	2.04082			1	0.543478
Ursidae sp.	3	3.65854	6		9	6.97674			55	27.2277	55	24.7748			22	32.3529	22	27.5			5	8.06452	5	7.24638			42	31.1111	42	22.8261			1	6.25	1	6.25
Total ursidae	12	14.6341	6		18	13.9535	7	35	55	27.2277	62	27.9279	1	8.33333	22	32.3529	23	28.75	2	28.5714	5	8.06452	7	10.1449	5	10.2041	42	31.1111	47	25.5435			1	6.25	1	6.25
Mammuthus primigenius																									4	8.16327			4	2.17391
Elephantidae sp.			1	2.12766	1	0.775194			3	1.48515	3	1.35135			7	10.2941	7	8.75			1	1.6129	1	1.44928			13	9.62963	13	7.06522			2	12.5	2	12.5
Rhinocerotidae sp.			3	6.38298	3	2.32558			28	13.8614	28	12.6126			5	7.35294	5	6.25			8	12.9032	8	11.5942			13	9.62963	13	7.06522			3	18.75	3	18.75
Total megafauna			4	8.51064	4	3.10078			31	15.3465	31	13.964			12	17.6471	12	15			9	14.5161	9	13.0435	4	8.16327	26	19.2593	30	16.3043			5	31.25	5	31.25
Equus ferus	4	4.87805			4	3.10078													1	14.2857			1	1.44928	3	6.12245			3	1.63043
Equidae sp.	4	4.87805	10	21.2766	14	10.8527			18	8.91089	18	8.10811			7	10.2941	7	8.75			2	3.22581	2	2.89855	1	2.04082	7	5.18519	8	4.34783			1	6.25	1	6.25
Total equidae	8	9.7561	10	21.2766	18	13.9535			18	8.91089	18	8.10811			7	10.2941	7	8.75	1	14.2857	2	3.22581	3	4.34783	4	8.16327	7	5.18519	11	5.97826			1	6.25	1	6.25
Cervus elaphus	1	1.21951			1	0.775194	1	5			1	0.45045													1	2.04082			1	0.543478
Cervid/Saiga			1	2.12766	1	0.775194			9	4.45545	9	4.05405			5	7.35294	5	6.25			3	4.83871	3	4.34783			6	4.44444	6	3.26087			2	12.5	2	12.5
Cervid/Saiga/Capreolus									1	0.49505	1	0.45045									5	8.06452	5	7.24638			8	5.92593	8	4.34783
Rangifer tarandus	8	9.7561	19	40.4255	27	20.9302	1	5	66	32.6733	67	30.1802	1	8.33333	12	17.6471	13	16.25			32	51.6129	32	46.3768	5	10.2041	27	20	32	17.3913			6	37.5	6	37.5
Rangifer/Caprinae									1	0.49505	1	0.45045			1	1.47059	1	1.25									1	0.740741	1	0.543478
Cervidae sp.	29	35.3659			29	22.4806	3	15			3	1.35135	4	33.3333			4	5	2	28.5714			2	2.89855	11	22.449			11	5.97826
Total cervidae	38	46.3415	20	42.5532	58	44.9612	5	25	77	38.1188	82	36.9369	5	41.6667	18	26.4706	23	28.75	2	28.5714	40	64.5161	42	60.8696	17	34.6939	42	31.1111	59	32.0652			8	50	8	50
Bos primigenius	1	1.21951			1	0.775194
Bison priscus													1				1	1.25
Bos/Bison sp.	2	2.43902	4	8.51064	6	4.65116	2	10	16	7.92079	18	8.10811			8	11.7647	8	10			5	8.06452	5	7.24638			12	8.88889	12	6.52174			1	6.25	1	6.25
Total bovids	3	3.65854	4	8.51064	7	5.42636	2	10	16	7.92079	18	8.10811	1	8.33333	8	11.7647	9	11.25			5	8.06452	5	7.24638			12	8.88889	12	6.52174			1	6.25	1	6.25
Total identifiable	82	12.1481	47	97.9167	129	17.8423	20	54.0541	202	99.0196	222	92.1162	12	27.2727	68	97.1429	80	70.1754	7	22.5806	62	100	69	74.1935	49	11.4219	135	99.2647	184	32.5664			16	100	16	88.8889
Total Indeterminate	593	87.8519	1	2.08333	594	82.1577	17	45.9459	2	0.980392	19	7.88382	32	72.7273	2	2.85714	34	29.8246	24	77.4194			24	25.8065	380	88.5781	1	0.735294	381	67.4336	2	100			2	11.1111
Grand total	675	100	48	100	723	100	37	100	204	100	241	100	44	100	70	100	114	100	31	100	62	100	93	100	429	100	136	100	565	100	2		16		18	100

## Sheet: SI_Tab_3
Supplementary Table 3: Diversity indices calculated through Layers 12-7 at Ranis.
NISP = number of identified specimens; NTAXA = number of distinct taxa; Shannon = Shannon-Wiener Index (H); Simpson = Simpson’s evenness index (D).
Layer	NISP	NTAXA	Shannon	Simpson
7	90	12	1.94453	0.814568
8	188	11	1.55127	0.732005
9	62	10	1.8038	0.783039
10	53	7	1.2447	0.590958
11	141	11	1.91816	0.807404
12	13	5	1.37782	0.698225

## Sheet: SI_Tab_4
Supplementary Table 4: sedaDNA data of number and proportion of sequences assigned to different groups from Layers 12-7 at Ranis; this data underlies sedaDNA data in Figure 2.
Layer	n	Number of sequences asigned to ancient taxa			Hyaenid	Canid	Felid	Carnivora		Ursid		Rhinocerotid	Elephantid	Megafauna		Cervid		Equid		Bovid
			Densiyty/mg	Density	n	n	n	n	%	n	%	n	n	n	%	n	%	n	%	n	%
7	5	22248	74.4329	4449.6	1948	610	144	2702	12.1449	7775	34.947	847	50	897	4.03182	3194	14.3563	3759	16.8959	2997	13.4709
8	6	18331	47.5636	3055.17	2486	59	278	2823	15.4001	7821	42.6654	675	1269	1944	10.605	1625	8.86476	342	1.86569	1894	10.3322
9	3	13196	65.98	4398.67	3186	96	610	3892	29.4938	5292	40.1031	522	557	1079	8.17672	521	3.94817	182	1.37921	1009	7.64626
10	2	4387	27.8186	2193.5	2789	0	0	2789	63.5742	37	0.843401	281	361	642	14.6341	698	15.9106	295	6.72441	163	3.71552
11	9	80966	129.795	8996.22	23340	888	396	24624	30.4128	12797	15.8054	12524	7248	19772	24.4201	12624	15.5917	4937	6.09762	6294	7.77363
12	1	8789	120.068	8789	3486	NA	NA	3486	39.6632	487	5.54102	552	1476	2028	23.0743	1228	13.972	586	6.66743	974	11.082

## Sheet: SI_Tab_5
Supplementary Table 5: Different estimated ancient mammalian mtDNA densities per layer.
Method A evaluates density as the number of ancient mammalian mtDNA sequences in relation to the amount of sediment (milligrams, mg) collected.
Method B evaluates density as the total base pairs (bps) of ancient mammalian mtDNA covered
Layer	Total aDNA sequences per layer	Mg sediment sampled per layer	Density A (sequences/mg sediment)	Average fragment size (bp)	Density B (total mammalian bps/mg sediment)
7	22245	298.9	74.43	58.1	4328
8	18331	385.4	47.56	54.1	2573
9	13196	200	65.98	51.5	3400
10	4387	157.7	27.82	51.1	1422
11	80966	623.8	129.79	51.3	6658
12	8789	73.2	120.07	48.8	5863

## Sheet: SI_Tab_6
Supplementary Table 6: Summary information for each collected sediment sample used for ancient sediment DNA analysis.
Sample Year	Library PlateID	Layer	MPI-EVA sample ID	Sub-sample/lysate ID	Input for DNA extraction (mg)	Extract ID	Number of molecules in library	Control oligo copies in library	Indexed library ID	Captured library ID - mammalian mtDNA	ENA Accession ID	Ancient mammalian mtDNA present
2020	483	8	SP10958	Lys12987	56.1	E22539	130875000000	1312250	A40650	B45139		Yes
NA	495		LNC	NA		NA	61587500	635250	A42993	B49036		No
2020	495	7	SP11149	Lys14347	51.9	E23553	44387500000	1088500	A42995	B49037		Yes
2020	495	8	SP11150	Lys14348	78.3	E23554	132737500000	690750	A42996	B49038		Yes
2020	495	8	SP11151	Lys14349	61.4	E23555	74100000000	565875	A42997	B49039		Yes
2020	495	7	SP11152	Lys14350	89.9	E23556	58600000000	867875	A42998	B49040		Yes
2020	495	7	SP11153	Lys14351	36.3	E23557	72600000000	711500	A42999	B49041		Yes
2020	495	8	SP11154	Lys14352	67	E23558	62062500000	583625	A43000	B49042		Yes
2020	495	8	SP11155	Lys14353	51	E23559	105287500000	796750	A43001	B49043		Yes
2020	495	9	SP11156	Lys14354	58.5	E23560	43850000000	337375	A43002	B49044		Yes
2020	495	7	SP11157	Lys14355	57.4	E23561	108837500000	893250	A43003	B49045		Yes
2020	495	8	SP11158	Lys14356	71.6	E23562	119662500000	516375	A43004	B49046		Yes
2020	495	9	SP11159	Lys14357	53.4	E23563	155675000000	703375	A43005	B49047		Yes
2020	495	7	SP11160	Lys14358	63.4	E23564	46912500000	875375	A43006	B49048		Yes
NA	495		ENC	Lys14359		E23565	63837500	801250	A43007	B49049		No
2021	620	9	SP11797	Lys21074	88.1	E31135	141187500000	511375	A58497	B59282		Yes
2021	620	10	SP11798	Lys21075	87.1	E31136	251975000000	820250	A58498	B59283		Yes
2021	620	10	SP11799	Lys21076	70.6	E31137	291625000000	1149000	A58499	B59284		Yes
2021	620	11	SP11800	Lys21077	73.9	E31138	234787500000	779125	A58500	B59285		Yes
2021	620	11	SP11801	Lys21078	90.7	E31139	88712500000	488625	A58501	B59286		Yes
2021	620	11	SP11802	Lys21079	71.4	E31140	243000000000	1088375	A58502	B59287		Yes
2021	620	11	SP11803	Lys21080	58	E31141	196325000000	737125	A58503	B59288		Yes
2021	620	11	SP11804	Lys21081	61.1	E31142	138275000000	716750	A58504	B59289		Yes
2021	620	11	SP11805	Lys21082	65.4	E31143	111825000000	683125	A58505	B59290		Yes
2021	620	11	SP11806	Lys21083	62.4	E31144	84775000000	741625	A58506	B59291		Yes
2021	620	11	SP11807	Lys21084	86	E31145	74962500000	551625	A58507	B59292		Yes
2021	620	11	SP11808	Lys21085	54.9	E31146	115925000000	835125	A58508	B59293		Yes
2021	620	12	SP11809	Lys21086	73.2	E31147	56612500000	687000	A58509	B59294		Yes
NA	620		LNC	NA		NA	184725000	1000375	A58511	B59295		No
NA	620		ENC	Lys21094		E31156	215037500	1.33825e+06	A58520	B59296		No

## Sheet: SI_Tab_7
Supplementary Table 7: Summary of sequencing data from libraries enriched for mammalian mtDNA.
NA indicates that no ancient mtDNA was identified from the family in the respective library; LNC: library negative control; ENC: extraction negative control
										Bovid				Hyaenid				Ursid				Canid				Cervid				Equie				Rhinocerotid				Elephantid				Felid				Cricetid
Layer	MPI-EVA Sample ID	Indexed library ID	Captured library ID - mammalian mtDNA	All sequences	Sequences ≥ 35 bp	Unique sequences (≥ 35 bp)	Duplication rate	Number of sequences assigned to a taxa	Number of sequences asigned to ancient taxa	Number of sequences assigned	5' and 3' C->T substitution frequencies (95% binomial confidence intervals)	Average size (base pairs)	Reference with the most assigned sequences	Number of sequences assigned	5' and 3' C->T substitution frequencies (95% binomial confidence intervals)	Average size (base pairs)	Reference with the most assigned sequences	Number of sequences assigned	5' and 3' C->T substitution frequencies (95% binomial confidence intervals)	Average size (base pairs)	Reference with the most assigned sequences	Number of sequences assigned	5' and 3' C->T substitution frequencies (95% binomial confidence intervals)	Average size (base pairs)	Reference with the most assigned sequences	Number of sequences assigned	5' and 3' C->T substitution frequencies (95% binomial confidence intervals)	Average size (base pairs)	Reference with the most assigned sequences	Number of sequences assigned	5' and 3' C->T substitution frequencies (95% binomial confidence intervals)	Average size (base pairs)	Reference with the most assigned sequences	Number of sequences assigned	5' and 3' C->T substitution frequencies (95% binomial confidence intervals)	Average size (base pairs)	Reference with the most assigned sequences	Number of sequences assigned	5' and 3' C->T substitution frequencies (95% binomial confidence intervals)	Average size (base pairs)	Reference with the most assigned sequences	Number of sequences assigned	5' and 3' C->T substitution frequencies (95% binomial confidence intervals)	Average size (base pairs)	Reference with the most assigned sequences	Number of sequences assigned	5' and 3' C->T substitution frequencies (95% binomial confidence intervals)	Average size (base pairs)	Reference with the most assigned sequences
7	SP11160	A43006	B49048	348144	87468	18120	1.8	6455	6149	NA	NA	NA	NA	176	40.5 ( 24.8-57.9 ) 15.6 ( 5.3-32.8 )	54.2	Crocuta_crocuta	1741	49.6 ( 44.5-54.7 ) 41.3 ( 36.1-46.6 )	55.6	Ursus_arctos	250	59.6 ( 44.3-73.6 ) 42.9 ( 27.7-59.0 )	52.1	Canis_lupus	648	36.6 ( 28.4-45.3 ) 36.3 ( 27.4-45.9 )	83.3	Rangifer_tarandus	2924	53.9 ( 50.0-57.7 ) 44.9 ( 41.1-48.8 )	51.9	Equus_caballus	129	59.3 ( 38.8-77.6 ) 36.8 ( 16.3-61.6 )	56.2	Coelodonta_antiquitatis	NA	NA	NA	NA	NA	NA	NA	NA	NA	NA	NA	NA
	LNC	A42993	B49036	52479	5601	38	35.7	19	0	NA	NA	NA	NA	NA	NA	NA	NA	NA	NA	NA	NA	NA	NA	NA	NA	NA	NA	NA	NA	NA	NA	NA	NA	NA	NA	NA	NA	NA	NA	NA	NA	NA	NA	NA	NA	NA	NA	NA	NA
7	SP11149	A42995	B49037	544930	111650	20885	3	7248	7160	2303	52 ( 47.7-56.2 ) 43.1 ( 38.6-47.7 )	50.9	Bison_priscus	753	43.8 ( 35.9-51.8 ) 33.5 ( 26.5-41.2 )	50.1	Crocuta_crocuta	2533	57.2 ( 52.8-61.5 ) 45.9 ( 41.4-50.6 )	53.5	Ursus_arctos	115	61.1 ( 35.7-82.7 ) 47.6 ( 25.7-70.2 )	53.4	Canis_lupus	719	42.5 ( 33.5-51.9 ) 33 ( 23.8-43.3 )	71.4	Rangifer_tarandus	354	49.5 ( 39.5-59.5 ) 41.7 ( 31.0-52.9 )	58.4	Equus_przewalskii	304	42.1 ( 30.9-54.0 ) 44.2 ( 29.1-60.1 )	60.2	Coelodonta_antiquitatis	NA	NA	NA	NA	NA	NA	NA	NA	79	42.1 ( 20.3-66.5 ) 33.3 ( 13.3-59.0 )	58.5	Microtus_levis
7	SP11152	A42998	B49040	463476	94336	20171	1.9	4241	4052	547	50.7 ( 42.0-59.4 ) 41.1 ( 31.7-51.0 )	52.4	Bison_bison	NA	NA	NA	NA	824	45.4 ( 38.4-52.4 ) 33.3 ( 25.9-41.4 )	62.4	Ursus_spelaeus	180	51.5 ( 33.5-69.2 ) 41.7 ( 22.1-63.4 )	58	Canis_lupus	1305	43.5 ( 37.8-49.4 ) 35.4 ( 29.0-42.2 )	79.5	Rangifer_tarandus	277	43.3 ( 30.6-56.8 ) 28.3 ( 17.5-41.4 )	60.2	Equus_przewalskii	197	55.4 ( 41.5-68.7 ) 36.1 ( 20.8-53.8 )	56.8	Coelodonta_antiquitatis	NA	NA	NA	NA	144	45.2 ( 27.3-64.0 ) 17.9 ( 6.1-36.9 )	56.4	Panthera_leo_persica	NA	NA	NA	NA
7	SP11153	A42999	B49041	442405	44323	8779	2.9	2510	2401	147	40 ( 23.9-57.9 ) 28.6 ( 11.3-52.2 )	61.5	Bison_bison	429	46.1 ( 35.4-57.0 ) 35.2 ( 25.3-46.1 )	49.8	Crocuta_crocuta	1467	42.7 ( 37.8-47.9 ) 36.4 ( 31.0-42.0 )	57.6	Ursus_spelaeus	NA	NA	NA	NA	246	32.6 ( 19.5-48.0 ) 28.2 ( 15.0-44.9 )	75.9	Rangifer_tarandus	NA	NA	NA	NA	76	35.7 ( 12.8-64.9 ) 54.5 ( 23.4-83.3 )	51.1	Coelodonta_antiquitatis	50	53.8 ( 25.1-80.8 ) 27.3 ( 6.0-61.0 )	60.2	Mammuthus_primigenius	NA	NA	NA	NA	NA	NA	NA	NA
7	SP11157	A43003	B49045	401560	57085	11510	3	2570	2486	NA	NA	NA	NA	590	59.1 ( 50.0-67.7 ) 37 ( 28.9-45.8 )	47.9	Crocuta_crocuta	1210	53.4 ( 47.5-59.2 ) 37.1 ( 31.3-43.2 )	59.1	Ursus_spelaeus	65	70 ( 34.8-93.3 ) 57.1 ( 28.9-82.3 )	54.2	Canis_lupus_lupus	276	45.2 ( 29.8-61.3 ) 25 ( 13.2-40.3 )	64.6	Rangifer_tarandus	204	57.1 ( 44.0-69.5 ) 34 ( 21.2-48.8 )	47.9	Equus_przewalskii	141	43.8 ( 26.4-62.3 ) 36.4 ( 20.4-54.9 )	53.5	Coelodonta_antiquitatis	NA	NA	NA	NA	NA	NA	NA	NA	NA	NA	NA	NA
8	SP10958	A40650	B45139	887212	219581	49776	1.8	32747	4460	571	51.2 ( 43.4-58.8 ) 37.5 ( 28.8-46.8 )	52.9	Bison_priscus	633	38.8 ( 30.5-47.6 ) 37.4 ( 29.1-46.3 )	51.8	Crocuta_crocuta	3256	49.9 ( 46.5-53.4 ) 34.5 ( 31.0-38.1 )	65.6	Ursus_spelaeus	NA	NA	NA	NA	NA	NA	NA	NA	NA	NA	NA	NA	NA	NA	NA	NA	NA	NA	NA	NA	NA	NA	NA	NA	NA	NA	NA	NA
8	SP11150	A42996	B49038	405478	166095	20852	1.3	2362	2362	89	56.5 ( 34.5-76.8 ) 43.5 ( 23.2-65.5 )	55.4	Bison_bison	549	40.4 ( 30.7-50.7 ) 36.2 ( 27.0-46.1 )	46.7	Crocuta_crocuta	50	53.3 ( 26.6-78.7 ) 42.9 ( 17.7-71.1 )	52.9	Ursus_spelaeus	NA	NA	NA	NA	998	62.4 ( 55.1-69.4 ) 49.4 ( 41.2-57.5 )	53.9	Rangifer_tarandus	24	71.4 ( 29.0-96.3 ) 80 ( 28.4-99.5 )	53.8	Equus_przewalskii	96	51.9 ( 31.9-71.3 ) 36.4 ( 17.2-59.3 )	51.4	Coelodonta_antiquitatis	351	60.9 ( 49.9-71.2 ) 40.9 ( 29.0-53.7 )	52.5	Mammuthus_columbi	205	46.8 ( 32.1-61.9 ) 32.4 ( 18.0-49.8 )	48.9	Panthera_leo_persica	NA	NA	NA	NA
8	SP11151	A42997	B49039	240800	28203	5967	1.5	1930	1702	148	60 ( 38.7-78.9 ) 45.9 ( 29.5-63.1 )	49	Bison_priscus	NA	NA	NA	NA	1360	45 ( 39.7-50.4 ) 37.2 ( 31.9-42.7 )	62	Ursus_spelaeus	23	50 ( 15.7-84.3 ) 25 ( 3.2-65.1 )	49.2	Canis_lupus_lupus	NA	NA	NA	NA	NA	NA	NA	NA	NA	NA	NA	NA	NA	NA	NA	NA	NA	NA	NA	NA	NA	NA	NA	NA
8	SP11154	A43000	B49042	406100	82314	17827	1.9	4132	4008	153	57.1 ( 41.0-72.3 ) 52.9 ( 35.1-70.2 )	50.6	Bison_priscus	NA	NA	NA	NA	2110	45.8 ( 41.6-50.1 ) 40.9 ( 36.5-45.5 )	63.4	Ursus_spelaeus	NA	NA	NA	NA	278	52.5 ( 39.1-65.7 ) 40 ( 25.7-55.7 )	68.9	Rangifer_tarandus	114	61.5 ( 40.6-79.8 ) 50 ( 27.2-72.8 )	51.1	Equus_przewalskii	333	37.1 ( 25.9-49.5 ) 30.4 ( 19.9-42.7 )	61.4	Coelodonta_antiquitatis	374	60.8 ( 50.6-70.3 ) 50 ( 38.9-61.1 )	51	Mammuthus_primigenius	49	50 ( 15.7-84.3 ) 8.3 ( 0.2-38.5 )	61.7	Panthera_leo_persica	NA	NA	NA	NA
8	SP11155	A43001	B49043	450165	119028	25842	2	3556	3443	856	51.2 ( 44.3-58.0 ) 44.7 ( 36.7-53.0 )	54.6	Bison_priscus	1304	44.6 ( 38.6-50.6 ) 35 ( 29.2-41.1 )	48.7	Crocuta_crocuta	418	48.5 ( 38.2-58.8 ) 48.1 ( 36.5-59.7 )	56.2	Ursus_spelaeus	NA	NA	NA	NA	349	56.5 ( 43.3-69.0 ) 45.2 ( 29.8-61.3 )	59.2	Rangifer_tarandus	56	45.5 ( 16.7-76.6 ) 22.2 ( 2.8-60.0 )	54.8	Equus_przewalskii	246	39.4 ( 27.6-52.2 ) 49.2 ( 35.9-62.5 )	59.1	Coelodonta_antiquitatis	219	69.8 ( 55.7-81.7 ) 43.2 ( 27.1-60.5 )	52.2	Mammuthus_primigenius	NA	NA	NA	NA	NA	NA	NA	NA
8	SP11158	A43004	B49046	359135	69326	14577	1.6	2477	2356	77	38.5 ( 13.9-68.4 ) 45.5 ( 24.4-67.8 )	46.8	Bison_priscus	NA	NA	NA	NA	627	53 ( 44.7-61.2 ) 36.8 ( 28.7-45.5 )	60.4	Ursus_spelaeus	36	75 ( 42.8-94.5 ) 18.2 ( 2.3-51.8 )	50.3	Canis_lupus_lupus	NA	NA	NA	NA	148	63.6 ( 45.1-79.6 ) 50 ( 31.3-68.7 )	48	Equus_przewalskii	NA	NA	NA	NA	325	58.8 ( 46.2-70.6 ) 50 ( 39.0-61.0 )	49.4	Mammuthus_primigenius	24	60 ( 14.7-94.7 ) 25 ( 0.6-80.6 )	51.7	Panthera_pardus	NA	NA	NA	NA
9	SP11156	A43002	B49044	300150	27276	4991	3.2	1896	1783	40	66.7 ( 22.3-95.7 ) 16.7 ( 0.4-64.1 )	48	Bison_bison	230	31.8 ( 18.6-47.6 ) 35.3 ( 22.4-49.9 )	47.5	Crocuta_crocuta	NA	NA	NA	NA	NA	NA	NA	NA	NA	NA	NA	NA	85	51.9 ( 31.9-71.3 ) 37.5 ( 18.8-59.4 )	46.3	Equus_przewalskii	40	50 ( 18.7-81.3 ) 30.8 ( 9.1-61.4 )	53.2	Coelodonta_antiquitatis	155	52.1 ( 37.2-66.7 ) 51.5 ( 33.5-69.2 )	50.9	Mammuthus_primigenius	NA	NA	NA	NA	NA	NA	NA	NA
9	SP11159	A43005	B49047	499060	88163	19491	1.7	6899	6738	587	47.4 ( 39.2-55.6 ) 50 ( 41.2-58.8 )	49.9	Bison_priscus	728	51.5 ( 43.7-59.2 ) 36.5 ( 29.0-44.6 )	50.1	Crocuta_crocuta	4984	40.5 ( 37.8-43.2 ) 34.9 ( 32.1-37.8 )	68.5	Ursus_spelaeus	96	29.2 ( 12.6-51.1 ) 37.5 ( 15.2-64.6 )	51.9	Canis_lupus_lupus	248	46.7 ( 31.7-62.1 ) 47.1 ( 29.8-64.9 )	51.5	Cervus_elaphus	NA	NA	NA	NA	NA	NA	NA	NA	107	45.8 ( 25.6-67.2 ) 21.4 ( 8.3-41.0 )	56.7	Mammuthus_primigenius	NA	NA	NA	NA	NA	NA	NA	NA
	ENC	A43007	B49049	35581	9216	94	25.7	88	0	NA	NA	NA	NA	NA	NA	NA	NA	NA	NA	NA	NA	NA	NA		NA	NA	NA	NA	NA	NA	NA	NA	NA	NA	NA	NA	NA	NA	NA	NA	NA	NA	NA	NA	NA	NA	NA	NA	NA
9	SP11797	A58497	B59282	487222	202614	32272	1.4	4719	4675	382	62.4 ( 51.7-72.2 ) 54.1 ( 40.8-66.9 )	47	Bison_priscus	2228	42 ( 37.0-47.1 ) 28 ( 23.6-32.8 )	47.4	Crocuta_crocuta	308	44.1 ( 32.1-56.7 ) 53.5 ( 37.7-68.8 )	56.5	Ursus_spelaeus	NA	NA	NA	NA	273	55.9 ( 37.9-72.8 ) 53.6 ( 33.9-72.5 )	52.5	Rangifer_tarandus	97	54.2 ( 32.8-74.4 ) 52.6 ( 28.9-75.6 )	48.7	Equus_przewalskii	482	46.6 ( 37.4-56.0 ) 53.9 ( 43.0-64.6 )	49.5	Coelodonta_antiquitatis	295	45 ( 32.1-58.4 ) 38 ( 27.3-49.6 )	50.5	Mammuthus_primigenius	610	53 ( 44.2-61.7 ) 40.5 ( 32.0-49.4 )	52.4	Panthera_leo_persica	NA	NA	NA	NA
10	SP11798	A58498	B59283	278517	119506	12390	1.2	1545	1416	55	55.6 ( 21.2-86.3 ) 30.8 ( 9.1-61.4 )	48.8	Bison_priscus	976	46.3 ( 39.0-53.7 ) 32.1 ( 25.0-39.9 )	46.5	Crocuta_crocuta	37	25 ( 0.6-80.6 ) 50 ( 11.8-88.2 )	51.9	Ursus_spelaeus	NA	NA	NA	NA	278	40.5 ( 25.6-56.7 ) 37.8 ( 22.5-55.2 )	54.6	Rangifer_tarandus	37	42.9 ( 9.9-81.6 ) 50 ( 15.7-84.3 )	58	Equus_przewalskii	98	66.7 ( 43.0-85.4 ) 50 ( 30.6-69.4 )	50.7	Coelodonta_antiquitatis	64	52.6 ( 28.9-75.6 ) 36.4 ( 17.2-59.3 )	52.5	Mammuthus_primigenius	NA	NA	NA	NA	NA	NA	NA	NA
10	SP11799	A58499	B59284	433787	180040	22734	1.3	3173	2971	108	38.5 ( 20.2-59.4 ) 27.3 ( 6.0-61.0 )	49.2	Bison_priscus	1813	47 ( 41.7-52.2 ) 27.6 ( 22.7-33.0 )	46.3	Crocuta_crocuta	NA	NA	50.2	NA	NA	NA	NA	NA	420	55.7 ( 44.7-66.3 ) 58.3 ( 44.9-70.9 )	54.3	Rangifer_tarandus	258	57.6 ( 44.1-70.4 ) 50.9 ( 37.3-64.4 )	52	Equus_przewalskii	183	53.2 ( 38.1-67.9 ) 36.6 ( 22.1-53.1 )	49.1	Coelodonta_antiquitatis	297	47.9 ( 35.9-60.1 ) 48.1 ( 34.0-62.4 )	51.3	Mammuthus_primigenius	NA	NA	NA	NA	NA	NA	NA	NA
11	SP11801	A58501	B59286	755177	288734	63966	2.2	15716	15631	1147	59.1 ( 53.0-65.0 ) 48.6 ( 42.4-54.9 )	49.1	Bison_bison	4965	44.1 ( 41.1-47.3 ) 36.1 ( 32.9-39.3 )	48.9	Crocuta_crocuta	2166	52.7 ( 48.3-57.1 ) 47.6 ( 42.7-52.4 )	54.5	Ursus_spelaeus	183	63.2 ( 46.0-78.2 ) 53.3 ( 34.3-71.7 )	49	Canis_lupus_lupus	2631	57.4 ( 52.4-62.3 ) 45.2 ( 39.8-50.6 )	53.5	Rangifer_tarandus	1007	61.3 ( 55.1-67.3 ) 42.7 ( 35.7-49.9 )	51.8	Equus_przewalskii	1661	61 ( 55.9-65.8 ) 48.9 ( 43.7-54.2 )	51.1	Coelodonta_antiquitatis	1714	58.4 ( 53.5-63.2 ) 46.9 ( 41.3-52.5 )	52.2	Mammuthus_primigenius	157	43.8 ( 26.4-62.3 ) 66.7 ( 46.0-83.5 )	53.9	Panthera_leo	NA	NA	NA	NA
11	SP11800	A58500	B59285	473900	209706	33297	1.4	5673	5623	332	53.4 ( 41.4-65.2 ) 46.7 ( 33.7-60.0 )	47.2	Bison_priscus	2847	40.5 ( 36.2-44.9 ) 36.8 ( 32.3-41.4 )	48.2	Crocuta_crocuta	232	46.9 ( 32.5-61.7 ) 30 ( 16.6-46.5 )	53.5	Ursus_spelaeus	162	59.3 ( 38.8-77.6 ) 34.5 ( 17.9-54.3 )	51.3	Canis_lupus_lupus	1176	51.7 ( 44.7-58.7 ) 46.8 ( 38.4-55.4 )	49.7	Cervus_elaphus	141	53.6 ( 33.9-72.5 ) 50 ( 28.2-71.8 )	48.5	Equus_przewalskii	302	57.3 ( 45.9-68.2 ) 40 ( 27.0-54.1 )	51.2	Coelodonta_antiquitatis	431	67.4 ( 56.7-77.0 ) 42.2 ( 31.4-53.5 )	50.5	Mammuthus_primigenius	NA	NA	NA	NA	NA	NA	NA	NA
11	SP11802	A58502	B59287	567909	216357	49457	1.9	10869	10790	1026	58.1 ( 51.9-64.1 ) 46.4 ( 39.5-53.4 )	49.9	Bison_bison	3587	46.3 ( 42.6-49.9 ) 38.4 ( 34.8-42.2 )	49.3	Crocuta_crocuta	2059	46.4 ( 42.1-50.8 ) 39.2 ( 34.4-44.1 )	56.1	Ursus_spelaeus	124	52 ( 31.3-72.2 ) 40 ( 19.1-63.9 )	48.5	Canis_lupus	928	54.5 ( 46.6-62.3 ) 39.7 ( 31.4-48.4 )	52.6	Rangifer_tarandus	267	54.1 ( 40.8-66.9 ) 46.7 ( 31.7-62.1 )	51.5	Equus_przewalskii	558	52.7 ( 43.8-61.5 ) 45.6 ( 36.3-55.2 )	54.1	Coelodonta_antiquitatis	2241	52.8 ( 48.6-57.1 ) 45.3 ( 40.5-50.1 )	54.1	Mammuthus_primigenius	NA	NA	NA	NA	NA	NA	NA	NA
11	SP11803	A58503	B59288	577594	287007	38224	1.3	8871	8800	110	42.1 ( 20.3-66.5 ) 63.2 ( 38.4-83.7 )	49.3	Bison_bison	1506	46 ( 40.2-51.8 ) 31.5 ( 25.8-37.6 )	47.7	Crocuta_crocuta	NA	NA	NA	NA	NA	NA	NA	NA	2072	54.6 ( 49.9-59.2 ) 42.7 ( 37.6-47.9 )	51.6	Cervus_elaphus	135	68.9 ( 53.4-81.8 ) 48.1 ( 28.7-68.1 )	51.9	Equus_przewalskii	4836	52.7 ( 49.7-55.6 ) 40.4 ( 37.1-43.6 )	49.3	Coelodonta_antiquitatis	141	58.8 ( 40.7-75.4 ) 48.6 ( 31.4-66.0 )	52.8	Mammuthus_primigenius	NA	NA	NA	NA	NA	NA	NA	NA
11	SP11804	A58504	B59289	461057	187065	40672	1.7	7789	7737	792	59.8 ( 52.9-66.4 ) 48.2 ( 40.5-56.0 )	48.4	Bison_priscus	3132	46.9 ( 43.1-50.7 ) 34.7 ( 31.0-38.6 )	49	Crocuta_crocuta	1327	49.7 ( 44.0-55.3 ) 40.4 ( 34.8-46.2 )	55.3	Ursus_spelaeus	106	70.4 ( 49.8-86.2 ) 62.5 ( 35.4-84.8 )	49	Canis_lupus_lupus	1492	50.4 ( 44.2-56.5 ) 53.3 ( 46.3-60.2 )	53.5	Rangifer_tarandus	160	73.2 ( 57.1-85.8 ) 51.9 ( 31.9-71.3 )	48.7	Equus_przewalskii	481	56.3 ( 46.9-65.4 ) 47.2 ( 38.3-56.3 )	49.8	Coelodonta_antiquitatis	247	59.2 ( 47.3-70.4 ) 39.7 ( 28.0-52.3 )	50.5	Mammuthus_primigenius	NA	NA	NA	NA	NA	NA	NA	NA
11	SP11805	A58505	B59290	446947	166970	36723	1.8	7861	7779	749	54.9 ( 47.2-62.4 ) 47.6 ( 39.7-55.5 )	48.3	Bison_priscus	2251	48.6 ( 44.1-53.2 ) 34 ( 29.4-38.8 )	48.4	Crocuta_crocuta	2076	54.5 ( 50.2-58.8 ) 41.2 ( 36.6-45.9 )	53.5	Ursus_spelaeus	91	50 ( 21.1-78.9 ) 50 ( 24.7-75.3 )	51.4	Canis_lupus_lupus	1546	57.8 ( 51.7-63.8 ) 44.1 ( 37.7-50.7 )	50.3	Rangifer_tarandus	213	71.7 ( 58.6-82.5 ) 41.3 ( 27.0-56.8 )	49.7	Equus_przewalskii	417	60.2 ( 50.5-69.3 ) 39.1 ( 28.8-50.1 )	49.5	Coelodonta_antiquitatis	436	63.2 ( 53.3-72.4 ) 47.7 ( 37.9-57.5 )	50.7	Mammuthus_primigenius	82	44 ( 24.4-65.1 ) 20 ( 2.5-55.6 )	58.3	Panthera_leo_persica	NA	NA	NA	NA
11	SP11806	A58506	B59291	378500	135404	29946	1.8	6724	6724	784	61.4 ( 54.0-68.4 ) 54 ( 46.0-61.8 )	49	Bison_bison	1835	47.2 ( 42.3-52.2 ) 35.8 ( 30.9-41.0 )	47.2	Crocuta_crocuta	1072	53.5 ( 47.5-59.5 ) 45 ( 38.5-51.7 )	56.7	Ursus_spelaeus	78	68.8 ( 41.3-89.0 ) 50 ( 23.0-77.0 )	50.4	Canis_lupus_familiaris	997	53.4 ( 45.4-61.2 ) 48.9 ( 40.0-57.7 )	55.4	Rangifer_tarandus	323	60 ( 49.7-69.7 ) 52 ( 40.2-63.7 )	50.1	Equus_caballus	583	57.6 ( 49.8-65.2 ) 40.7 ( 31.7-50.1 )	52.9	Coelodonta_antiquitatis	895	54.8 ( 47.9-61.4 ) 52.5 ( 45.4-59.5 )	54.5	Mammuthus_primigenius	157	55.3 ( 38.3-71.4 ) 42.9 ( 26.3-60.6 )	62	Panthera_leo_persica	NA	NA	NA	NA
11	SP11807	A58507	B59292	401389	149303	33100	2	9939	9820	900	53 ( 46.4-59.5 ) 47.7 ( 40.2-55.4 )	51	Bison_bison	1828	50.1 ( 45.2-55.0 ) 35.3 ( 30.5-40.3 )	48.6	Crocuta_crocuta	2585	54.2 ( 50.4-58.0 ) 41.7 ( 37.5-45.9 )	57.2	Ursus_spelaeus	NA	NA	NA	NA	961	59.8 ( 52.4-66.8 ) 49.3 ( 40.7-57.9 )	55.8	Rangifer_tarandus	2197	55.6 ( 51.7-59.5 ) 48.3 ( 44.0-52.6 )	51	Equus_caballus	413	68.8 ( 60.0-76.6 ) 39.6 ( 30.3-49.6 )	51.5	Coelodonta_antiquitatis	936	63.4 ( 57.1-69.4 ) 44.1 ( 37.1-51.2 )	54.1	Mammuthus_primigenius	NA	NA	NA	NA	NA	NA	NA	NA
11	SP11808	A58508	B59293	329733	117681	26922	2.1	8155	8062	454	60.9 ( 51.3-69.8 ) 55.4 ( 45.2-65.3 )	48.4	Bison_priscus	1389	50 ( 44.3-55.7 ) 44.7 ( 38.9-50.6 )	47	Crocuta_crocuta	1280	54.5 ( 48.9-60.0 ) 47.8 ( 41.8-53.9 )	56.2	Ursus_spelaeus	144	64 ( 42.5-82.0 ) 53.8 ( 33.4-73.4 )	47.9	Canis_lupus_lupus	821	60.9 ( 52.9-68.5 ) 57 ( 48.2-65.5 )	50.9	Rangifer_tarandus	494	58.6 ( 50.2-66.7 ) 61.3 ( 52.0-70.1 )	48.4	Equus_caballus	3273	61.4 ( 58.0-64.7 ) 53.5 ( 49.9-57.1 )	50.7	Coelodonta_antiquitatis	207	71.4 ( 57.8-82.7 ) 53.8 ( 37.2-69.9 )	49.5	Mammuthus_primigenius	NA	NA	NA	NA	NA	NA	NA	NA
12	SP11809	A58509	B59294	508555	197590	42968	2	8929	8789	974	57.6 ( 51.0-64.0 ) 49.7 ( 42.5-57.0 )	47.1	Bison_bison	3486	44.2 ( 40.5-47.8 ) 33.4 ( 29.9-37.0 )	48.4	Crocuta_crocuta	487	42 ( 33.4-50.9 ) 38.2 ( 28.8-48.4 )	54	Ursus_spelaeus	NA	NA	NA	NA	1228	57.8 ( 50.2-65.1 ) 48.4 ( 40.2-56.6 )	49.5	Cervus_elaphus	586	59 ( 50.3-67.3 ) 41.3 ( 32.6-50.4 )	47.2	Equus_przewalskii	552	60 ( 51.7-67.9 ) 52.2 ( 42.6-61.7 )	47.6	Coelodonta_antiquitatis	1476	59.5 ( 54.4-64.4 ) 49.3 ( 43.6-55.1 )	48	Mammuthus_primigenius	NA	NA	NA	NA	NA	NA	NA	NA
	LNC	A58511	B59295	108282	2587	21	22.9	21	0	NA	NA	NA	NA	NA	NA	NA	NA	NA	NA	NA	NA	NA	NA	NA	NA	NA	NA	NA	NA	NA	NA	NA	NA	NA	NA	NA	NA	NA	NA	NA	NA	NA	NA	NA	NA	NA	NA	NA	NA
	ENC	A58520	B59296	45552	14029	305	17	269	0	NA	NA	NA	NA	NA	NA	NA	NA	NA	NA	NA	NA	NA	NA	NA	NA	NA	NA	NA	NA	NA	NA	NA	NA	NA	NA	NA	NA	NA	NA	NA	NA	NA	NA	NA	NA	NA	NA	NA	NA
[truncated: 4 more columns]

## Sheet: SI_Tab_8
Supplementary Table 8: Summary statistics for bone length (in mm) in Layers 12-7 at Ranis; NSP = number of specimens; sd = standard deviation; iqr = interquartile range.
Layer	NSP	mean	sd	median	iqr
7	722	29.7	15.1	25.4	9.6
8	242	29.7	15.3	25.1	10.6
9	117	30.7	16.6	26.6	9.8
10	92	28.1	11.9	25.3	9.8
11	565	28.1	10.6	24.9	9.9
12	18	28.1	7	24.9	10.2

## Sheet: SI_Tab_9
Supplementary Table 9: two-sided t-test for comparing mean bone fragment length between different layers;
n1 = number of observations in group 1; n2 = number of observations in group 2; statistic = test statistics; df = degrees of freedom; p = p value; ns = no significance. Results illustrate no significant results (ns).
Variable	Layer (Group 1)	Layer (Group 2)	n1	n2	statistic	df	p	p.adj.signif
BONE_LENGTH	10	11	93	565	-0.205538	116.462	0.838	ns
BONE_LENGTH	10	12	93	18	-0.126903	40.3523	0.9	ns
BONE_LENGTH	10	7	93	723	-1.29517	131.743	0.198	ns
BONE_LENGTH	10	8	93	244	-1.28491	210.406	0.2	ns
BONE_LENGTH	10	9	93	115	-1.28458	204.458	0.2	ns
BONE_LENGTH	11	12	565	18	0.00722755	19.6278	0.994	ns
BONE_LENGTH	11	7	565	723	-2.10159	1272.76	0.036	ns
BONE_LENGTH	11	8	565	244	-1.64134	346.497	0.102	ns
BONE_LENGTH	11	9	565	115	-1.42404	134.154	0.157	ns
BONE_LENGTH	12	7	18	723	-0.878784	21.2299	0.389	ns
BONE_LENGTH	12	8	18	244	-0.937263	31.3448	0.356	ns
BONE_LENGTH	12	9	18	115	-1.01798	53.4849	0.313	ns
BONE_LENGTH	7	8	723	244	-0.238621	410.999	0.812	ns
BONE_LENGTH	7	9	723	115	-0.466091	146.447	0.642	ns
BONE_LENGTH	8	9	244	115	-0.268016	211.823	0.789	ns

[truncated: 15 more sheets: SI_Tab_10, SI_Tab_11, SI_Tab_12, SI_Tab_13, SI_Tab_14, SI_Tab_15, SI_Tab_16, SI_Tab_17, SI_Tab_18, SI_Tab_19, SI_Tab_20, SI_Tab_21, SI_Tab_22, SI_Tab_23, SI_Tab_24]
